# Supplementary material for: Compacting a synthetic yeast chromosome arm
Source: Genome Biol. 2021 Jan 4;22:5. doi: 10.1186/s13059-020-02232-8 (PMC7780613; doi:10.1186/s13059-020-02232-8)
Supplement: Supplementary file 2 — Additional file 2: Table S1. The information of loxPsym fragments in synXIIL. [file 13059_2020_2232_MOESM2_ESM.xlsx]

## Sheet: Table S1
The information of loxPsym fragments in synXIIL.
LoxPsym Fragment Number	Length between loxPsym sites (bp)	Gene number	Essential	Gene list
1	268	0	N	-
2	1610	1	N	PAU18
3	1991	1	N	AYT1
4	3076	2	N	MHT1, MMP1
5	1423	0	N	-
6	4618	3	N	GTT2, YLL059C, YLL058W
7	5956	3	N	JLP1, YLL056C, YCT1
8	5621	3	N	YLL054C, YLL053C, AQY2
9	3701	3	Y	FRE6, COF1, LDB18
10	67	0	N	-
11	6579	3	N	YBT1, RNP1, YLL047W
12	4096	3	N	RPL8B, YLL044W, FPS1
13	132	0	N	-
14	1044	1	N	ATG10
15	1080	1	N	SDH2
16	9851	1	N	VPS13
17	1713	1	N	UBI4
18	8334	6	Y	ENT4, YLL037W, PRP19, GRC3, RIX7, IRC19
19	161	0	N	-
20	9448	4	Y	YLL032C, GPI13, RRT7, FRA1
21	2854	1	N	TPO1
22	1591	1	N	ISA1
23	3194	1	N	HSP104
24	6107	2	N	PAU17, SSA2
25	1047	1	N	POM33
26	6311	2	N	HIF1, SPA2
27	3321	2	N	YLL020C, KNS1
28	12443	5	Y	COX19, DPS1, YLL017W, SDC25, BPT1
29	537	1	N	EMC6
30	419	0	N	-
31	5188	2	N	PUF3, YEH1
32	2067	1	Y	SOF1
33	1875	1	N	PSR1
34	16404	8	Y	COX17, DRS1, LMO1, MMM1, SPO75, ORC3, SFI1, RTT109
35	2562	1	N	DNM1
36	575	0	N	-
37	200	0	Y	Centromere
38	6988	3	Y	YLR001C, NOC3, CMS1
39	3821	2	Y	THI73, SSL1
40	7494	6	Y	SSK1, NSE1, PAM18, RLP24, TEN1, LOT6
41	2086	1	N	GAT3
42	496	0	N	-
43	4484	2	N	PPR1, BRE2
44	50	0	N	-
45	1827	2	N	PML1, MEU1
46	78	0	N	-
Note: The essential fragments and essential genes encoded are colored by red
