# Supplementary material for: Compacting a synthetic yeast chromosome arm
Source: Genome Biol. 2021 Jan 4;22:5. doi: 10.1186/s13059-020-02232-8 (PMC7780613; doi:10.1186/s13059-020-02232-8)
Supplement: Supplementary file 3 — Additional file 3: Table S2. The sequence of plasmids used in this study. [file 13059_2020_2232_MOESM3_ESM.xlsx]

## Sheet: Table S2
Plasmid name	Sequence
eArray	GATTCTTTTGAAATTTCTTTATTCGCGATTTGTATATTATTTTTTCATCATTGGAAGATGAAAGAATCGACTTTTTAATTGTCTTTTCATCCATATTACGGGAGCTTTTTTTTTCCACTTAATGTATTGATCTTCCTCCCGTTCTTTGACGATTCGGCGTTGCCCTTAAAACATATGCTTCTATTCCTTTTTTGATCTTACCCATTTATTTGTTTTTTTTTATTTTCCGGTGGACAACAAAATGTGGATTCTTGTGTTATGTTTCGTAAAAGATACTTTGTGTGTAGTGGGTGCGTTTGCTTGTTTTCTTGAAGTATAGAAGAAGGAAAGAACGGAAGAAAAAATTTTTTTCCCTCTTGTTCGCTTTATTTGGATTTTCTCGTTTCTCAACTCCGCGAA…
pRS317-pGals-nls-Cre	CCTGATGCGGTATTTTCTCCTTACGCATCTGTGCGGTATTTCACACCGCATATAATTCCACTTGCAATTACATAAAAAATTCCGGCGGTTTTTCGCGTGTGACTCAATGTCGAAATACCTGCCTAATGAACATGAACATCGCCCAAATGTATTTGAAGACCCGCTGGGAGAAGTTCAAGATATATAAGTAACAAGCAGCCAATAGTATAAAAAAAAATCTGAGTTTATTACCTTTCCTGGAATTTCAGTGAAAAACTGCTAATTATAGAGAGATATCACAGAGTTACTCACTAATGACTAACGAAAAGGTCTGGATAGAGAAGTTGGATAATCCAACTCTTTCAGTGTTACCACATGACTTTTTACGCCCACAACAAGAACCTTATACGAAACAAGCTA…
