# Supplementary material for: Compacting a synthetic yeast chromosome arm
Source: Genome Biol. 2021 Jan 4;22:5. doi: 10.1186/s13059-020-02232-8 (PMC7780613; doi:10.1186/s13059-020-02232-8)
Supplement: Supplementary file 4 — Additional file 4: Table S3. List of genes deleted in iterative SGC. [file 13059_2020_2232_MOESM4_ESM.xlsx]

## Sheet: Table S3-1
Description of genes deleted in ZLY298
Gene deleted	Systematic name	Description
VPS13	YLL040C	Protein involved in prospore membrane morphogenesis; peripheral membrane protein that localizes to the prospore membrane and at numerous membrane contact sites; involved in sporulation, vacuolar protein sorting, prospore membrane formation during sporulation, and protein-Golgi retention; required for mitochondrial integrity; contains a PH-like domain; homologous to human CHAC and COH1 which are i…
SDH2	YLL041C	Iron-sulfur protein subunit of succinate dehydrogenase; the complex couples the oxidation of succinate to the transfer of electrons to ubiquinone as part of the TCA cycle and the mitochondrial respiratory chain; other members are Sdh1p, Sdh3p, and Sdh4p
RNP1	YLL046C	Ribonucleoprotein that contains two RNA recognition motifs (RRM); RNP1 has a paralog, SBP1, that arose from the whole genome duplication
YLL047W	YLL047W	Dubious open reading frame; unlikely to encode a functional protein, based on available experimental and comparative sequence data; partially overlaps verified gene RNP1
YBT1	YLL048C	Transporter of the ATP-binding cassette (ABC) family; involved in bile acid transport; negative regulator of vacuole fusion; regulates release of lumenal Ca2+ stores; similar to mammalian bile transporters; YBT1 has a paralog, VMR1, that arose from the whole genome duplication
AQY2	YLL052C	Water channel that mediates water transport across cell membranes; only expressed in proliferating cells; controlled by osmotic signals; may be involved in freeze tolerance; disrupted by a stop codon in many S. cerevisiae strains
YLL053C	YLL053C	Putative protein; in the Sigma 1278B strain background YLL053C is contiguous with AQY2 which encodes an aquaporin
YLL054C	YLL054C	Putative protein of unknown function with similarity to Pip2p; an oleate-specific transcriptional activator of peroxisome proliferation; YLL054C is not an essential gene
YCT1	YLL055W	High-affinity cysteine-specific transporter; has similarity to the Dal5p family of transporters; green fluorescent protein (GFP)-fusion protein localizes to the endoplasmic reticulum; YCT1 is not an essential gene
YLL056C	YLL056C	NADH-dependent aldehyde reductase; reduces many aldehyde compounds including glycolaldehyde, formaldehyde and furfural; transcription unregulated by furfural, 5-hydroxymethylfurfural (HMF) and the mycotoxin patulin; expression increased by multidrug resistance transcription factors Yrm1p and Yrr1p; member of atypical subgroup 7 of the short-chain dehydrogenase/reductase (SDR) family; localizes to…
JLP1	YLL057C	Fe(II)-dependent sulfonate/alpha-ketoglutarate dioxygenase; involved in sulfonate catabolism for use as a sulfur source; contains sequence that resembles a J domain (typified by the E. coli DnaJ protein); induced by sulphur starvation
YLL058W	YLL058W	Putative protein of unknown function with similarity to Str2p; Str2p is a cystathionine gamma-synthase important in sulfur metabolism; YLL058W is not an essential gene
YLL059C	YLL059C	Dubious open reading frame; unlikely to encode a functional protein, based on available experimental and comparative sequence data
GTT2	YLL060C	Glutathione S-transferase capable of homodimerization; functional overlap with Gtt2p, Grx1p, and Grx2p; protein abundance increases in response to DNA replication stress
MMP1	YLL061W	High-affinity S-methylmethionine permease; required for utilization of S-methylmethionine as a sulfur source; has similarity to S-adenosylmethionine permease Sam3p
MHT1	YLL062C	S-methylmethionine-homocysteine methyltransferase; functions along with Sam4p in the conversion of S-adenosylmethionine (AdoMet) to methionine to control the methionine/AdoMet ratio
AYT1	YLL063C	Acetyltransferase; catalyzes trichothecene 3-O-acetylation, suggesting a possible role in trichothecene biosynthesis
PAU18	YLL064C	Protein of unknown function; member of the seripauperin multigene family encoded mainly in subtelomeric regions; identical to Pau6p

## Sheet: Table S3-2
Description of genes deleted in ZLY348
Gene deleted	Systematic name	Description
SPA2	YLL021W	Component of the polarisome; functions in actin cytoskeletal organization during polarized growth; acts as a scaffold for Mkk1p and Mpk1p cell wall integrity signaling components; potential Cdc28p substrate; coding sequence contains length polymorphisms in different strains; SPA2 has a paralog, SPH1, that arose from the whole genome duplication
HIF1	YLL022C	Non-essential component of the HAT-B histone acetyltransferase complex; localized to the nucleus; has a role in telomeric silencing; other members are Hat1p and Hat2p
POM33	YLL023C	Transmembrane nucleoporin; involved in nuclear pore complex (NPC) distribution, assembly or stabilization; highly conserved across species, orthologous to human TMEM33 and paralogous to Per33p; protein abundance increases in response to DNA replication stress
SSA2	YLL024C	HSP70 family ATP-binding protein; involved in protein folding, vacuolar import of proteins; required for ubiquitin-dependent degradation of short-lived proteins; associated with chaperonin-containing T-complex; 98% identical to paralog Ssa1p with distinct functional specificity in propagation of yeast [URE3] prions and vacuolar-mediated degradation of gluconeogenesis enzymes; binds tRNA, has role…
PAU17	YLL025W	Protein of unknown function; member of the seripauperin multigene family encoded mainly in subtelomeric regions; SWAT-GFP and mCherry fusion proteins localize to the vacuole; YLL025W is not an essential gene
VPS13	YLL040C	Protein involved in prospore membrane morphogenesis; peripheral membrane protein that localizes to the prospore membrane and at numerous membrane contact sites; involved in sporulation, vacuolar protein sorting, prospore membrane formation during sporulation, and protein-Golgi retention; required for mitochondrial integrity; contains a PH-like domain; homologous to human CHAC and COH1 which are i…
SDH2	YLL041C	Iron-sulfur protein subunit of succinate dehydrogenase; the complex couples the oxidation of succinate to the transfer of electrons to ubiquinone as part of the TCA cycle and the mitochondrial respiratory chain; other members are Sdh1p, Sdh3p, and Sdh4p
RNP1	YLL046C	Ribonucleoprotein that contains two RNA recognition motifs (RRM); RNP1 has a paralog, SBP1, that arose from the whole genome duplication
YLL047W	YLL047W	Dubious open reading frame; unlikely to encode a functional protein, based on available experimental and comparative sequence data; partially overlaps verified gene RNP1
YBT1	YLL048C	Transporter of the ATP-binding cassette (ABC) family; involved in bile acid transport; negative regulator of vacuole fusion; regulates release of lumenal Ca2+ stores; similar to mammalian bile transporters; YBT1 has a paralog, VMR1, that arose from the whole genome duplication
AQY2	YLL052C	Water channel that mediates water transport across cell membranes; only expressed in proliferating cells; controlled by osmotic signals; may be involved in freeze tolerance; disrupted by a stop codon in many S. cerevisiae strains
YLL053C	YLL053C	Putative protein; in the Sigma 1278B strain background YLL053C is contiguous with AQY2 which encodes an aquaporin
YLL054C	YLL054C	Putative protein of unknown function with similarity to Pip2p; an oleate-specific transcriptional activator of peroxisome proliferation; YLL054C is not an essential gene
YCT1	YLL055W	High-affinity cysteine-specific transporter; has similarity to the Dal5p family of transporters; green fluorescent protein (GFP)-fusion protein localizes to the endoplasmic reticulum; YCT1 is not an essential gene
YLL056C	YLL056C	NADH-dependent aldehyde reductase; reduces many aldehyde compounds including glycolaldehyde, formaldehyde and furfural; transcription unregulated by furfural, 5-hydroxymethylfurfural (HMF) and the mycotoxin patulin; expression increased by multidrug resistance transcription factors Yrm1p and Yrr1p; member of atypical subgroup 7 of the short-chain dehydrogenase/reductase (SDR) family; localizes to…
JLP1	YLL057C	Fe(II)-dependent sulfonate/alpha-ketoglutarate dioxygenase; involved in sulfonate catabolism for use as a sulfur source; contains sequence that resembles a J domain (typified by the E. coli DnaJ protein); induced by sulphur starvation
YLL058W	YLL058W	Putative protein of unknown function with similarity to Str2p; Str2p is a cystathionine gamma-synthase important in sulfur metabolism; YLL058W is not an essential gene
YLL059C	YLL059C	Dubious open reading frame; unlikely to encode a functional protein, based on available experimental and comparative sequence data
GTT2	YLL060C	Glutathione S-transferase capable of homodimerization; functional overlap with Gtt2p, Grx1p, and Grx2p; protein abundance increases in response to DNA replication stress
MMP1	YLL061W	High-affinity S-methylmethionine permease; required for utilization of S-methylmethionine as a sulfur source; has similarity to S-adenosylmethionine permease Sam3p
MHT1	YLL062C	S-methylmethionine-homocysteine methyltransferase; functions along with Sam4p in the conversion of S-adenosylmethionine (AdoMet) to methionine to control the methionine/AdoMet ratio
AYT1	YLL063C	Acetyltransferase; catalyzes trichothecene 3-O-acetylation, suggesting a possible role in trichothecene biosynthesis
PAU18	YLL064C	Protein of unknown function; member of the seripauperin multigene family encoded mainly in subtelomeric regions; identical to Pau6p
PPR1	YLR014C	Zinc finger transcription factor; contains a Zn(2)-Cys(6) binuclear cluster domain, positively regulates transcription of URA1, URA3, URA4, and URA10, which are involved in de novo pyrimidine biosynthesis, in response to pyrimidine starvation; activity may be modulated by interaction with Tup1p
BRE2	YLR015W	Subunit of COMPASS (Set1C) complex; COMPASS methylates Lys4 of histone H3 and functions in silencing at telomeres; has a C-terminal Sdc1 Dpy-30 Interaction (SDI) domain that mediates binding to Sdc1p; similar to trithorax-group protein ASH2L
PML1	YLR016C	Subunit of the RES complex; RES complex is required for nuclear retention of unspliced pre-mRNAs; acts in the same pathway as Pml39p and Mlp1p
MEU1	YLR017W	Methylthioadenosine phosphorylase (MTAP); catalyzes the initial step in the methionine salvage pathway; affects polyamine biosynthesis through regulation of ornithine decarboxylase (Spe1p) activity; regulates ADH2 gene expression
Note:	The red colored ones are newly deleted in this strain

## Sheet: Table S3-3
Description of genes deleted in ZLY349
Gene deleted	Systematic name	Description
BPT1	YLL015W	ABC type transmembrane transporter of MRP/CFTR family; found in vacuolar membrane, involved in the transport of unconjugated bilirubin and in heavy metal detoxification via glutathione conjugates, along with Ycf1p
SDC25	YLL016W	Non-essential Ras guanine nucleotide exchange factor (GEF); localized to the membrane; expressed in poor nutrient conditions and on nonfermentable carbon sources; contains a stop codon in S288C, full-length gene includes YLL017W; SDC25 has a paralog, CDC25, that arose from the whole genome duplication
YLL017W	YLL017W	Non-essential Ras guanine nucleotide exchange factor (GEF); localized to the membrane; expressed in poor nutrient conditions and on nonfermentable carbon sources; contains a stop codon in S288C, full-length gene includes YLL016W; SDC25 has a paralog, CDC25, that arose from the whole genome duplication
COX19	YLL018C-A	Protein required for cytochrome c oxidase assembly; located in the cytosol and mitochondrial intermembrane space; putative copper metallochaperone that delivers copper to cytochrome c oxidase; contains twin cysteine-x9-cysteine motifs
SPA2	YLL021W	Component of the polarisome; functions in actin cytoskeletal organization during polarized growth; acts as a scaffold for Mkk1p and Mpk1p cell wall integrity signaling components; potential Cdc28p substrate; coding sequence contains length polymorphisms in different strains; SPA2 has a paralog, SPH1, that arose from the whole genome duplication
HIF1	YLL022C	Non-essential component of the HAT-B histone acetyltransferase complex; localized to the nucleus; has a role in telomeric silencing; other members are Hat1p and Hat2p
POM33	YLL023C	Transmembrane nucleoporin; involved in nuclear pore complex (NPC) distribution, assembly or stabilization; highly conserved across species, orthologous to human TMEM33 and paralogous to Per33p; protein abundance increases in response to DNA replication stress
SSA2	YLL024C	HSP70 family ATP-binding protein; involved in protein folding, vacuolar import of proteins; required for ubiquitin-dependent degradation of short-lived proteins; associated with chaperonin-containing T-complex; 98% identical to paralog Ssa1p with distinct functional specificity in propagation of yeast [URE3] prions and vacuolar-mediated degradation of gluconeogenesis enzymes; binds tRNA, has role…
PAU17	YLL025W	Protein of unknown function; member of the seripauperin multigene family encoded mainly in subtelomeric regions; SWAT-GFP and mCherry fusion proteins localize to the vacuole; YLL025W is not an essential gene
FRA1	YLL029W	Protein involved in negative regulation of iron regulon transcription; forms an iron independent complex with Fra2p, Grx3p, and Grx4p; cytosolic; mutant fails to repress transcription of iron regulon and is defective in spore formation
RRT7	YLL030C	Putative protein of unknown function; conserved across S. cerevisiae strains; identified in a screen for mutants with increased levels of rDNA transcription
YLL032C	YLL032C	Protein of unknown function; may interact with ribosomes, based on co-purification experiments; green fluorescent protein (GFP)-fusion protein localizes to the cytoplasm; YLL032C is not an essential gene
IRC19	YLL033W	Protein of unknown function; YLL033W is not an essential gene but mutant is defective in spore formation; null mutant displays increased levels of spontaneous Rad52p foci
YLL037W	YLL037W	Dubious open reading frame unlikely to encode a functional protein; overlaps 3' end of essential PRP19 gene encoding an RNA splicing factor
ENT4	YLL038C	Protein of unknown function; contains an N-terminal epsin-like domain; proposed to be involved in the trafficking of Arn1p in the absence of ferrichrome
UBI4	YLL039C	Ubiquitin; becomes conjugated to proteins, marking them for selective degradation via the ubiquitin-26S proteasome system; essential for the cellular stress response; encoded as a polyubiquitin precursor comprised of 5 head-to-tail repeats; protein abundance increases in response to DNA replication stress
VPS13	YLL040C	Protein involved in prospore membrane morphogenesis; peripheral membrane protein that localizes to the prospore membrane and at numerous membrane contact sites; involved in sporulation, vacuolar protein sorting, prospore membrane formation during sporulation, and protein-Golgi retention; required for mitochondrial integrity; contains a PH-like domain; homologous to human CHAC and COH1 which are i…
SDH2	YLL041C	Iron-sulfur protein subunit of succinate dehydrogenase; the complex couples the oxidation of succinate to the transfer of electrons to ubiquinone as part of the TCA cycle and the mitochondrial respiratory chain; other members are Sdh1p, Sdh3p, and Sdh4p
ATG10	YLL042C	Conserved E2-like conjugating enzyme; mediates formation of the Atg12p-Atg5p conjugate, which is a critical step in autophagy
RNP1	YLL046C	Ribonucleoprotein that contains two RNA recognition motifs (RRM); RNP1 has a paralog, SBP1, that arose from the whole genome duplication
YLL047W	YLL047W	Dubious open reading frame; unlikely to encode a functional protein, based on available experimental and comparative sequence data; partially overlaps verified gene RNP1
YBT1	YLL048C	Transporter of the ATP-binding cassette (ABC) family; involved in bile acid transport; negative regulator of vacuole fusion; regulates release of lumenal Ca2+ stores; similar to mammalian bile transporters; YBT1 has a paralog, VMR1, that arose from the whole genome duplication
AQY2	YLL052C	Water channel that mediates water transport across cell membranes; only expressed in proliferating cells; controlled by osmotic signals; may be involved in freeze tolerance; disrupted by a stop codon in many S. cerevisiae strains
YLL053C	YLL053C	Putative protein; in the Sigma 1278B strain background YLL053C is contiguous with AQY2 which encodes an aquaporin
YLL054C	YLL054C	Putative protein of unknown function with similarity to Pip2p; an oleate-specific transcriptional activator of peroxisome proliferation; YLL054C is not an essential gene
YCT1	YLL055W	High-affinity cysteine-specific transporter; has similarity to the Dal5p family of transporters; green fluorescent protein (GFP)-fusion protein localizes to the endoplasmic reticulum; YCT1 is not an essential gene
YLL056C	YLL056C	NADH-dependent aldehyde reductase; reduces many aldehyde compounds including glycolaldehyde, formaldehyde and furfural; transcription unregulated by furfural, 5-hydroxymethylfurfural (HMF) and the mycotoxin patulin; expression increased by multidrug resistance transcription factors Yrm1p and Yrr1p; member of atypical subgroup 7 of the short-chain dehydrogenase/reductase (SDR) family; localizes to…
JLP1	YLL057C	Fe(II)-dependent sulfonate/alpha-ketoglutarate dioxygenase; involved in sulfonate catabolism for use as a sulfur source; contains sequence that resembles a J domain (typified by the E. coli DnaJ protein); induced by sulphur starvation
YLL058W	YLL058W	Putative protein of unknown function with similarity to Str2p; Str2p is a cystathionine gamma-synthase important in sulfur metabolism; YLL058W is not an essential gene
YLL059C	YLL059C	Dubious open reading frame; unlikely to encode a functional protein, based on available experimental and comparative sequence data
GTT2	YLL060C	Glutathione S-transferase capable of homodimerization; functional overlap with Gtt2p, Grx1p, and Grx2p; protein abundance increases in response to DNA replication stress
MMP1	YLL061W	High-affinity S-methylmethionine permease; required for utilization of S-methylmethionine as a sulfur source; has similarity to S-adenosylmethionine permease Sam3p
MHT1	YLL062C	S-methylmethionine-homocysteine methyltransferase; functions along with Sam4p in the conversion of S-adenosylmethionine (AdoMet) to methionine to control the methionine/AdoMet ratio
AYT1	YLL063C	Acetyltransferase; catalyzes trichothecene 3-O-acetylation, suggesting a possible role in trichothecene biosynthesis
PAU18	YLL064C	Protein of unknown function; member of the seripauperin multigene family encoded mainly in subtelomeric regions; identical to Pau6p
PPR1	YLR014C	Zinc finger transcription factor; contains a Zn(2)-Cys(6) binuclear cluster domain, positively regulates transcription of URA1, URA3, URA4, and URA10, which are involved in de novo pyrimidine biosynthesis, in response to pyrimidine starvation; activity may be modulated by interaction with Tup1p
BRE2	YLR015W	Subunit of COMPASS (Set1C) complex; COMPASS methylates Lys4 of histone H3 and functions in silencing at telomeres; has a C-terminal Sdc1 Dpy-30 Interaction (SDI) domain that mediates binding to Sdc1p; similar to trithorax-group protein ASH2L
PML1	YLR016C	Subunit of the RES complex; RES complex is required for nuclear retention of unspliced pre-mRNAs; acts in the same pathway as Pml39p and Mlp1p
MEU1	YLR017W	Methylthioadenosine phosphorylase (MTAP); catalyzes the initial step in the methionine salvage pathway; affects polyamine biosynthesis through regulation of ornithine decarboxylase (Spe1p) activity; regulates ADH2 gene expression
Note:	The red colored ones are newly deleted in this strain
