# Supplementary material for: Compacting a synthetic yeast chromosome arm
Source: Genome Biol. 2021 Jan 4;22:5. doi: 10.1186/s13059-020-02232-8 (PMC7780613; doi:10.1186/s13059-020-02232-8)
Supplement: Supplementary file 5 — Additional file 5: Table S4. Strains used in this study. [file 13059_2020_2232_MOESM5_ESM.xlsx]

## Sheet: Table S4
Strains used in this study
Strain name	Mating type	Strain genotype
BY4742	alpha	leu2∆0 lys2∆0 ura3∆0 his3∆1
synXIIL	alpha	Megachunk A-F::LEU2, leu2∆0 ura3∆0 his3∆1
ZLY292	alpha	Megachunk A-F::LEU2, yll054c∆::URA3, leu2∆0 ura3∆0 his3∆1
ZLY293	alpha	Megachunk A-F::LEU2, ssa2∆::URA3, leu2∆0 ura3∆0 his3∆1
ZLY294	alpha	SGC strain A1P-1 F::LEU2, leu2∆0 ura3∆0 his3∆1
ZLY295	alpha	SGC strain A1P-2 F::LEU2, leu2∆0 ura3∆0 his3∆1
ZLY296	alpha	SGC strain A1P-3 F::LEU2, leu2∆0 ura3∆0 his3∆1
ZLY297	alpha	SGC strain A1P-4 F::LEU2, leu2∆0 ura3∆0 his3∆1
ZLY298	alpha	SGC strain A1P-5 F::LEU2, leu2∆0 ura3∆0 his3∆1
ZLY299	alpha	SGC strain C1P-1 F::LEU2, leu2∆0 ura3∆0 his3∆1
ZLY300	alpha	SGC strain C1P-2 F::LEU2, leu2∆0 ura3∆0 his3∆1
ZLY301	alpha	SGC strain C1P-3 F::LEU2, leu2∆0 ura3∆0 his3∆1
ZLY302	alpha	SGC strain C1P-4 F::LEU2, leu2∆0 ura3∆0 his3∆1
ZLY303	alpha	SGC strain C1P-5 F::LEU2, leu2∆0 ura3∆0 his3∆1
ZLY304	alpha	pRS413-essential array, leu2∆0 lys2∆0 ura3∆0 his3∆1
ZLY305	alpha	Megachunk A-F::LEU2, GPI13::URA3, leu2∆0 ura3∆0 his3∆1
ZLY306	alpha	Megachunk A-F::LEU2, GPI13::URA3, pRS413-essential array, leu2∆0 ura3∆0 his3∆1
ZLY307	alpha	Megachunk A-F::LEU2, ssa2∆::URA3, pRS413-essential array, leu2∆0 ura3∆0 his3∆1
ZLY310	alpha	SGC strain with eArray (HIS3 marker), lys2∆::KanMX, F::LEU2 leu2∆0 ura3∆0 his3∆1
ZLY311	alpha	SGC strain with eArray (HIS3 marker), lys2∆::KanMX, F::LEU2 leu2∆0 ura3∆0 his3∆1
ZLY312	alpha	SGC strain with eArray (HIS3 marker), lys2∆::KanMX, F::LEU2 leu2∆0 ura3∆0 his3∆1
ZLY313	alpha	SGC strain with eArray (HIS3 marker), lys2∆::KanMX, F::LEU2 leu2∆0 ura3∆0 his3∆1
ZLY314	alpha	SGC strain with eArray (HIS3 marker), lys2∆::KanMX, F::LEU2 leu2∆0 ura3∆0 his3∆1
ZLY315	alpha	SGC strain with eArray (HIS3 marker), lys2∆::KanMX, F::LEU2 leu2∆0 ura3∆0 his3∆1
ZLY316	alpha	SGC strain with eArray (HIS3 marker), lys2∆::KanMX, F::LEU2 leu2∆0 ura3∆0 his3∆1
ZLY317	alpha	SGC strain with eArray (HIS3 marker), lys2∆::KanMX, F::LEU2 leu2∆0 ura3∆0 his3∆1
ZLY318	alpha	SGC strain with eArray (HIS3 marker), lys2∆::KanMX, F::LEU2 leu2∆0 ura3∆0 his3∆1
ZLY319	alpha	SGC strain with eArray (HIS3 marker), lys2∆::KanMX, F::LEU2 leu2∆0 ura3∆0 his3∆1
ZLY320	alpha	SGC strain with eArray (HIS3 marker), lys2∆::KanMX, F::LEU2 leu2∆0 ura3∆0 his3∆1
ZLY321	alpha	SGC strain with eArray (HIS3 marker), lys2∆::KanMX, F::LEU2 leu2∆0 ura3∆0 his3∆1
ZLY322	alpha	SGC strain with eArray (HIS3 marker), lys2∆::KanMX, F::LEU2 leu2∆0 ura3∆0 his3∆1
ZLY323	alpha	SGC strain with eArray (HIS3 marker), lys2∆::KanMX, F::LEU2 leu2∆0 ura3∆0 his3∆1
ZLY324	alpha	SGC strain with eArray (HIS3 marker), lys2∆::KanMX, F::LEU2 leu2∆0 ura3∆0 his3∆1
ZLY325	alpha	SGC strain with eArray (HIS3 marker), lys2∆::KanMX, F::LEU2 leu2∆0 ura3∆0 his3∆1
ZLY326	alpha	SGC strain with eArray (HIS3 marker), lys2∆::KanMX, F::LEU2 leu2∆0 ura3∆0 his3∆1
ZLY327	alpha	SGC strain with eArray (HIS3 marker), lys2∆::KanMX, F::LEU2 leu2∆0 ura3∆0 his3∆1
ZLY348	alpha	SGC strain 87 F::LEU2, leu2∆0 ura3∆0 his3∆1
ZLY349	alpha	SGC strain 87-L10 with eArray (HIS3 marker), lys2∆::KanMX, F::LEU2 leu2∆0 ura3∆0 his3∆1
ZLY350	alpha	pml1∆::KanMX, leu2∆0 lys2∆0 ura3∆0 his3∆1
ZLY351	alpha	meu1∆::KanMX, leu2∆0 lys2∆0 ura3∆0 his3∆1
ZLY352	alpha	meu1∆ + pml1∆::KanMX, leu2∆0 lys2∆0 ura3∆0 his3∆1
ZLY353	alpha	sdh2∆::KanMX, leu2∆0 lys2∆0 ura3∆0 his3∆1
ZLY354	alpha	vps13∆::KanMX, leu2∆0 lys2∆0 ura3∆0 his3∆1
ZLY355	alpha	sdh2∆ vps13∆::KanMX, leu2∆0 lys2∆0 ura3∆0 his3∆1
